# Supplementary material for: H2AJ Is a Direct Androgen Receptor Target Gene That Regulates Androgen-Induced Cellular Senescence and Inhibits Mesenchymal Markers in Prostate Cancer Cells
Source: Cancers (Basel). 2025 Feb 25;17(5):791. doi: 10.3390/cancers17050791 (PMC11898987; doi:10.3390/cancers17050791)
Supplement: Supplementary file 1 [file cancers-17-00791-s001.zip]

Archive with 1 entries (1 files):
- cancers-3490344-supplementary.pdf
